# Supplementary material for: Genetic and phenotypic heterogeneity of type 2 diabetes across Russian ancestry groups
Source: Front Endocrinol (Lausanne). 2025 Sep 10;16:1672403. doi: 10.3389/fendo.2025.1672403 (PMC12457129; doi:10.3389/fendo.2025.1672403)
Supplement: Supplementary file 2 [file Table1.xlsx]

## Sheet: T1
Supplemental Table 1. Information on Smith et al. clusters used for pPGS calculation (adapted from Smith et al. 2024)).
Cluster => pPGS	Key top-weighted traits	Key top-weighted loci	Suspected mechanism
Beta cell 1	CIR (–), disposition index (–), HOMA-B (–), fasting insulin (–)	CDKAL1, C2CD4A, HHEX, ST6GAL1, LDHB, TET2	Glucose homeostasis dysfunction in beta cells
Beta cell 2	PI (+), HOMA-B (–), fasting insulin (–)	GCK, TCF7L2, SLC30A8, SLC2A2, ADCY5, DGKB	Insulin processing dysfunction in beta cells
Proinsulin Negative	PI (–), HOMA-B (–), fasting insulin (–)	ARAP1/STARD10, LINC01512	Insulin synthesis dysfunction in beta cells
Obesity	BMI male (+), SAT (+), waist circ. female (+), trunk fat % female (+)	FTO, MC4R, TMEM18, BDNF	Obesity-mediated insulin resistance
Lipodystrophy 1	GFAT adjBMI (−), VAT/GFAT ratio (+), adiponectin (−)	VEGFA, CCFC92, LINC01625/CITED2, GRB14/COBLL1, FAM13A	Fat distribution-mediated insulin resistance
Lipodystrophy 2	ALT (+), ISI adjAgeSexBMI (−), AST (+), GGT (+)	PNPLA3, PPARG, LOC646736/IRS1, PEPD, ANKRD55, ERLIN1	Hepatic steatosis (fatty liver disease)
Liver-Lipid	TG female (−), SHBG male (+), IGF female (+), albumin male (−), GGT (−)	GCKR, FADS1, PPIP5K1	Liver/lipid metabolism dysfunction
Hyper Insulin	disposition index (+), CIR (+)	PDE3A, RBM6, TRAF3, CNTN2	Hyper insulin secretion, inflammation
Cholesterol Negative	CRP male (+), cholesterol (–), apolipoprotein A (+)	APOE, NECTIN2, TM6SF2, POLK/HMGCR	Cholesterol metabolism dysfunction
ALP Negative	ALP (−), RBC count (−), hemoglobin concentration (−)	ABO, FADS1	ALP activity
Bilirubin	Bilirubin (+)	UGT1A3	Bilirubin metabolism dysfunction
SHBG-LpA	SHBG male (−), LpA female (+), estradiol female (−)	SHBG, SLC22A3, STAG1	SHBG and LpA metabolism dysfunction
ALP, alkaline phosphatase; ALT, alanine transaminase; AST, aspartate transaminase; CIR, corrected insulin response; CRP, C-reactive protein; IGF, insulin-like growth factor; ISI, insulin sensitivity index; GFAT, gluteofemoral adipose tissue; GGT, γ-glutamyl transferase; RBC, red blood cell; SAT, subcutaneous adipose tissue; TG, triglycerides; SHBG, sex hormone binding globulin; VAT, visceral adip…

## Sheet: T2
Supplemental Table 2. Characteristics of healthy donors from the study dataset
Variable	Chechen (n=60)		Tatar (n=63)		Yakut (n=62)		P value
	male	female	male	female	male	female
	n=30	n=30	n=27	n=36	n=21	n=41
Age, years	40 [27-48]		36 [19-45]		40 [30-51]		-
Height, cm	174.0 [171.0-178.0] (n=28)	168.5 [163.0-170.0]	178.0 [173.0-180.8] (n=22)	163.5 [159.5-165.0] (n=32)	172.0 [169.0-180.0]	161.0 [158.0-165.0]	male: - female: P(Ch-T)<0.05 P(Ch-Y)<0.001
Weight, kg	86.3 [78.2-97.0] (n=28)	78.5 [65.2-84.9]	72.5 [65.0-83.2] (n=22)	61.0 [55.8-66.2] (n=32)	83.0 [76.0-87.2]	60.0 [54.5-69.0]	male: P(Ch-T)<0.01 female: P(Ch-T)<0.001, P(Ch-Y)<0.001
BMI, kg/m2	28.8 [25.9-32.8] (n=28)	27.7 [24.3-30.0]	23.3 [20.9-26.6] (n=22)	22.8 [21.2-25.0] (n=32)	27.7 [23.8-29.8]	23.4 [21.3-26.7]	male: P(Ch-T)<0.001 P(T-Y)=0.01 female: P(Ch-T)<0.001 P(Ch-Y)<0.001
WC, cm	97.5 [88.8-101.8] (n=28)	88.0 [83.0-94.8]	81.0 [75.4-94.5] (n=18)	74.0 [68.0-80.0] (n=31)	96.0 [90.0-108.0]	82.0 [73.8--89.5] (n=38)	male: P(Ch-T)<0.01 P(T-Y)<0.01 female: P(Ch-T)<0.001 P(T-Y)<0.01
HC, cm	106.0 [101.5--111] (n=27)	106.0 [100.0-115] (n=29)	100.5 [92.6-103.8] (n=18)	96.5 [91.25-100.8] (n=30)	103.0 [99.0-107.0]	95.0 [91.8-102.5] (n=40)	male: P(Ch-T)<0.01 female: P(Ch-T)<0.001 P(Ch-Y)<0.001
WHR	0.91 [0.86-0.96] (n=27)	0.81 [0.78-0.85] (n=29)	0.82 [0.81-0.91] (n=18)	0.77 [0.71-0.81] (n=30)	0.94 0.90-0.98]	0.84 [0.83-0.89] (n=38)	male: P(Ch-T)<0.05 P(T-Y)<0.01 female: P(Ch-T)=0.05 P(Ch-Y)<0.01 P(T-Y)<0.001
Systolic blood pressure, mm Hg	130 [121-140] (n=27)	115 [108-126]	110 [100-120] (n=21)	110 [105-116] (n=32)	130 [120-130]	110 [110-120]	male: P(Ch-T)<0.001 P(T-Y)<0.001 female: -
Diastolic blood pressure, mm Hg	82 [80-90] (n=27)	74 [70-80] (n=30)	70 [70-80] (n=22)	70 [70-76] (n=32)	80 [80-90]	80 [70-80]	male: P(Ch-T)<0.001 P(T-Y)<0.001 female: -
Pulse pressure, mm Hg	47 [56-40] (n=27)]	40 [36-43] (n=30)	40 [32-45] n=(21)	40 [35-40] (n=32)	40 [40-50]	40 [35-45]	male: P(Ch-T)<0.01 female: -
Total cholesterol, mmol/l	5.0 [4.4-5.4] (n=59)		5.2 [4.5-6.4] (n=57)		4.6 [4.0-5.5] (n=61)		P(Ch-T)<0.05 P(T-Y)<0.01
TG, mmol/l	1.0 [0.7-1.3] (n=58)		0.9 [0.7-1.2] (n=57)		1.8 [1.4-2.0] (n=61)		P(Ch-Y)<0.001 P(T-Y)<0.001
LDL, mmol/l	3.0 [2.5-3.3] (n=59)		3.0 [2.5-3.5] (n=57)		2.6 [1.7-3.2] (n=61)		P(Ch-Y)<0.01 P(T-Y)=0.001
HDL, mmol/l	1.6 [1.4-1.9] (n=59)		1.5 [1.3-1.6] (n=57)		2.1 [1.5-2.9] (n=61)		P(Ch-T)<0.05 P(Ch-Y)<0.001 P(T-Y)<0.001
Atherogenic index of plasma (AIP)	2.12 [1.74-2.53] (n=59)		2.59 [2.16-3.13] (n=57)		1.31 [0.64-2.02] (n=61)		P(Ch-T)<0.001 P(Ch-Y)<0.001 P(T-Y)<0.001
Hemoglobin, g/dl	13.1 [12.2-14.5] (n=57)		14.5 [13.1-15.5] (n=58)		13.3 [12.4-14.3] (n=61)		P(Ch-T)<0.01 P(T-Y)=0.001
HbA1c, %	5.5 [5.4-5.8] (n=59)		5.4 [5.2-5.5] (n=58)		4.8 [3.9-5.6] (n=60)		P(Ch-T)<0.001 P(Ch-Y)<0.001 P(T-Y)<0.001
Leukocytes (absolute content), 10^9/l	5.4 [4.6-6.5] (n=57)		5.8 [5.2-6.4] (n=58)		5.1 [4.4-6.4] (n=61)		-
*Lymphocytes (relative content), %	35.0 [30.0-40.0] (n=57)		34.1 [30.7-38.5] (n=58)		NA		-
*RBC, 1012/l	4.8 [4.5-5.1] (n=56)		5.0 [4.6-5.3] (n=58)		NA		-
*Hematocrit, %	35.2 [32.7-38.0] (n=57)		43.3 [39.1-45.8] (n=58)		NA		P(Ch-T)<0.001
*Plateletcrit, %	0.17 [0.15-0.20] (n=57)		0.27 [0.25-0.31] (n=58)		NA		P(Ch-T)<0.001
Descriptive statistics of quantitative indicators are presented as medians, 1st and 3rd quartiles in the form Me [Q1-Q3].
WC = waist circumference; HC = hip circumference; WHR = waist-hip ratio; TG = triglycerides
* - Traits measured only in the populations of Chechens and Tatars

## Sheet: T3
Supplemental Table 3. Characteristics of T2D donors from the study dataset
Variable	Chechen (n=30)		Tatar (n=30)		Yakut (n=30)		P value
	male	female	male	female	male	female
	n=14	n=16	n=9	n=21	n=13	n=17
Age, years	57 [53-63]		62 [56-63]		49 [41-60]		P(Ch-Y)<0.01 P(T-Y)<0.001
Height, cm	173.0 [167.0-177.0] (n=13)	161.5 [156.8-164.0] (n=12)	174.0 [169.0-176.0]	157.0 [151.0-159.0]	172.0 [168.0-175.0]	159.0 [158.0-162.0]	male: - female: -
Weight, kg	95.0 [85.0-110.0] (n=13)	92.0 [82.5-98.8] (n=12)	90.0 [85.0-104.0]	79.0 [68.0-81.0]	82.7 [77.0-102.8]	83.0 [68.0-90.0]	male: - female: P(Ch-T)<0.01
BMI, kg/m2	30.7 [28.4-37.1] (n=13)	36.5 [30.8-39.5] (n=12)	31.5 [29.8-34.4]	32.1 [29.0-34.9]	29.6 [26.7-33.6]	32.4 [27.1-36.4]	male: - female: -
WC, cm	111.0 [101.8-120.0] (n=12)	108.0 [99.8-113.2] (n=12)	105.0 [100.0-113.0]	99.0 [95.0-102.0]	106.0 [103.0-112.0]	98.0 [90.0-110.0]	male: - female: P(Ch-T)<0.05
HC, cm	104.0 [96.8-109.2] (n=12)	118.0 [110.0-124.8] (n=12)	106.0 [102.0-109.0]	108.0 [102.0-112.0]	110.0 [99.0-111.0]	107.0 [102.0-117.0]	male: - female: P(Ch-T)<0.05
WHR	1.07 [1.04-1.10] (n=12)	0.92 [0.86-0.96] (n=12)	0.98 [0.95-0.99]	0.90 [0.86-0.97]	1.01 [0.96-1.03]	0.90 [0.88-0.94]	male: P(Ch-T)<0.01 P(Ch-Y)<0.05 female: -
Systolic blood prressure, mm Hg	170 [140-170] (n=13)	150 [140-150] (n=12)	145 [145-150]	150 [140-160]	120 [110-125]	130 [120-140]	male: P(Ch-Y)<0.001 P(T-Y)<0.001 female: P(Ch-Y)<0.01 P(T-Y)<0.01
Diastolic blood pressure, mm Hg	90 [80-90] (n=13)	90 [80-92] (n=12)	85 [85-90]	85 [80-90]	90 [80-90]	80 [80-90]	male: - female: P(Ch-Y)=0.05
Pulse pressure, mm Hg	60 [50-80] (n=13)	60 [47-70] (n=12)	60 [55-65]	60 [55-75]	40 [30-45]	50 [40-50]	male: P(Ch-Y)<0.001 P(T-Y)<0.001 female: P(T-Y)<0.01
Total cholesterol, mmol/l	5.1 [4.4-5.8] (n=23)		4.6 [4.1-5.5]		5.6 [4.6-6.6]		P(T-Y)<0.05
TG, mmol/l	1.9 [1.4-2.8] (n=23)		1.5 [1.1-2.8]		2.1 [1.6-2.8]		-
LDL, mmol/l	2.8 [2.0-3.7] (n=23)		2.4 [1.9-3.0]		3.3 [2.6-3.6]		P(T-Y)=0.01
HDL, mmol/l	1.2 [1.0-1.3] (n=23)		1.6 [1.4-1.9]		2.2 [2.0-2.9]		P(Ch-T)<0.001 P(Ch-Y)<0.001 P(T-Y)<0.001
Atherogenic index of plasma (AIP)	3.18 [2.68-3.92] (n=23)		1.88 [1.50-1.39]		1.39 [0.84-2.04]		P(Ch-T)<0.001 P(Ch-Y)<0.001 P(T-Y)=0.05
Hemoglobin, g/dl	14.3 [12.6-14.9] (n=23)		13.9 [13.3-14.8] (n=28)		14.3 [13.5-15.1]		-
HbA1c, %	7.7 [7.0-8.9] (n=23)		8.0 [7.2-9.1]		7.0 [6.0-8.7]		-
Leukocytes (absolute content), 10^9/l	6.6 [5.2-7.5] (n=23)		6.4 [5.6-7.5] (n=28)		6.2 [5.0-6.9]		-
*Lymphocytes (relative content), %	38.0 [28.5-39.0] (n=23)		29.2 [25.8-38.6] (n=28)		NA		-
*RBC, 1012/l	4.9 [4.5-5.3] (n=23)		4.7 [4.4-5.0] (n=28)		NA		-
*Hematocrit, %	37.1 [33.6-39.7] (n=23)		41.4 [39.1-42.6] (n=28)		NA		P(Ch-T)<0.001
*Plateletcrit, %	0.16 [0.15-0.21] (n=23)		0.26 [0.22-0.33] (n=28)		NA		P(Ch-T)<0.001
Descriptive statistics of quantitative indicators are presented as medians, 1st and 3rd quartiles in the form Me [Q1-Q3].
WC = waist circumference; HC = hip circumference; WHR = waist-hip ratio; TG = triglycerides
* - Traits measured only in the populations of Chechens and Tatars
